# Supplementary material for: A single application of fertilizer can affect semi-natural grassland vegetation over half a century
Source: PLoS One. 2022 Nov 30;17(11):e0275808. doi: 10.1371/journal.pone.0275808 (PMC9710762; doi:10.1371/journal.pone.0275808)
Supplement: S1 Table — Plant species recorded in the two pastures during 1972–1981 and 2019, and their mean covers (%). (XLSX) [file pone.0275808.s003.xlsx]

## Sheet: S1Table
Family (APG)	Species	Native/Alien	Improved pasture											Native pasture
			1972	1973	1974	1975	1976	1977	1978	1979	1980	1981	2019	1972	1973	1974	1975	1976	1977	1978	1979	1980	1981	2019
Amaranthaceae	Achyranthes bidentata var. japonica	Native	1	3	1.5	1.5	1.8	2.8	4.3	2	4.8	2
Amaranthaceae	Amaranthus blitum	Alien				0.3
Amaranthaceae	Chenopodium ficifolium	Native			<0.1	1.3	0.3	0.3	1.5	0.3	0.3	0.5
Amaryllidaceae	Lycoris sanguinea var. sanguinea	Native																				<0.1	<0.1
Apiaceae	Centella asiatica	Native	0.5	<0.1	0.5	0.3	0.5	0.3	0.3	<0.1	<0.1	<0.1	0.525	4.2	10.8	17.1	17.9	12.5	8.8	2.1	5	10.4	0.8	1.75
Apiaceae	Torilis japonica	Native				0.3	<0.1		0.3	2.8	1.3	0.3				<0.1	<0.1	0.4	0.8	1.3	5	0.4	<0.1
Apocynaceae	Vincetoxicum pycnostelma	Native																<0.1		<0.1	<0.1	<0.1
Araliaceae	Hydrocotyle sibthorpioides	Native													<0.1	<0.1	<0.1	<0.1	<0.1			<0.1
Asteraceae	Artemisia indica var. maximowiczii	Native	4.8	21.8	27	40.5	43.5	55.3	79.3	81.3	65.3	44	1.975	2.1	3.8	2.9	5.8	11.7	8.8	6.3	9.2	17.9	15	2.65
Asteraceae	Aster microcephalus var. ovatus	Native	2.5	7.8	10.5	11	16	20.8	13.8	7.3	21.5	17.5	0.6	1.3	1.3	0.4	1.7	2.9	1.3	1.3	2.5	2.5	2.5	0.1
Asteraceae	Carpesium glossophyllum	Native							<0.1					<0.1	<0.1	<0.1	<0.1					<0.1
Asteraceae	Cirsium japonicum var. okiense	Native	3.5	0.3	2.8	2.5	2.8	2	1.5	0.8	1	3	2.325	<0.1	<0.1	<0.1	0.4	<0.1	<0.1			<0.1		0.6
Asteraceae	Erigeron annuus	Alien											<0.1
Asteraceae	Erigeron canadensis	Alien																						<0.1
Asteraceae	Erigeron sumatrensis	Alien	0.5	2.3	1.3	3.3	7.3	<0.1	0.3	1.8	<0.1	<0.1	0.2	<0.1	2.1	2.1	1.3	1.3	<0.1	<0.1	2.5	1.7	<0.1	0.175
Asteraceae	Gamochaeta coarctata	Alien											<0.1
Asteraceae	Gnaphalium japonicum	Native											0.5	2.9	4.2	3.8	2.9	2.1	1.3	0.4	0.8	2.9	0.8	0.525
Asteraceae	Picris hieracioides subsp. japonica	Native													<0.1	<0.1	<0.1	0.4	<0.1		<0.1	<0.1		<0.1
Asteraceae	Pseudognaphalium affine	Native																						<0.1
Asteraceae	Serratula coronata subsp. insularis	Native												0.4	5.4	2.9	4.6	5	3.3	2.1	2.9	2.5	0.4
Asteraceae	Solidago virgaurea subsp. asiatica	Native													<0.1	<0.1	0.4	<0.1	<0.1	<0.1	0.8	<0.1	<0.1
Asteraceae	Sonchus oleraceus	Native																<0.1
Asteraceae	Taraxacum maruyamanum	Native	<0.1		1.8	0.8	1	0.5	0.3	<0.1	0.3	<0.1	<0.1			0.4	<0.1	0.8	<0.1	<0.1	<0.1	<0.1		0.275
Asteraceae	Xanthium strumarium subsp. sibiricum	Native				0.5	0.8	<0.1	0.3	<0.1
Brassicaceae	Raphanus sativus var. hortensis f. raphanistroides	Alien			0.5
Campanulaceae	Adenophora triphylla var. japonica	Native	<0.1	<0.1	<0.1	<0.1	<0.1	<0.1		<0.1	<0.1	<0.1		<0.1	1.3	1.7	0.8	1.3	<0.1	<0.1	0.8	0.4	0.4	0.775
Campanulaceae	Platycodon grandiflorus	Native														<0.1	<0.1	<0.1
Caryophyllaceae	Cerastium fontanum subsp. vulgare var. angustifolium	Native									<0.1											<0.1
Caryophyllaceae	Cerastium glomeratum	Alien											0.425											0.4
Caryophyllaceae	Dianthus superbus var. longicalycinus	Native	<0.1	0.5	0.3		<0.1	0.3	0.3	<0.1	0.3	<0.1		<0.1	0.8	0.4	<0.1	1.3	1.3	<0.1	0.8	<0.1	0.4	0.25
Caryophyllaceae	Sagina japonica	Native	<0.1	0.8	0.5	0.5	0.3	<0.1	0.3	0.5	<0.1	<0.1	0.1			<0.1	<0.1		<0.1	<0.1	<0.1	<0.1	<0.1	0.1
Caryophyllaceae	Stellaria alsine Grimm var. undulata	Native												<0.1	<0.1	<0.1						<0.1
Caryophyllaceae	Stellaria media	Native	<0.1		0.3		<0.1			0.5	<0.1	<0.1
Commelinaceae	Commelina communis	Native			<0.1				<0.1	0.3		<0.1		<0.1		<0.1	<0.1	<0.1	<0.1	<0.1	<0.1	<0.1	<0.1
Convolvulaceae	Calystegia hederacea	Native																				<0.1	<0.1
Convolvulaceae	Calystegia pubescens f. major	Native	0.8	2.8	4.3	8	7.8	6.8	3.8	5	6.8	4.8		<0.1		<0.1	<0.1	0.4	<0.1	<0.1		<0.1
Cyperaceae	Carex nervata	Native	1	1.3	0.8	2.8	4.5	1.5	0.5	3.5	4.5	6	0.875	7.1	8.3	5	9.6	7.5	7.1	6.3	17.9	9.2	15	1.825
Cyperaceae	Cyperus brevifolius var. leiolepis	Native											<0.1
Cyperaceae	Fimbristylis aestivalis	Native																						<0.1
Elaeagnaceae	Elaeagnus umbellata var. umbellata	Native									<0.1		<0.1	<0.1	<0.1	0.8	<0.1	<0.1	<0.1	0.4	0.8	<0.1	0.4
Euphorbiaceae	Acalypha australis	Native											0.375											0.225
Fabaceae	Dunbaria villosa	Native						<0.1												0.4	0.4	0.4	0.4
Fabaceae	Indigofera pseudotinctoria	Native														<0.1
Fabaceae	Kummerowia striata	Native												2.5	6.3	1.3	5	1.3	<0.1	0.4	1.3	2.1	<0.1
Fabaceae	Lathyrus quinquenervius	Native													<0.1
Fabaceae	Lespedeza cuneata var. cuneata	Native												0.4	0.4	0.4	1.7	0.4	0.4	0.4	0.8	<0.1	<0.1
Fabaceae	Lespedeza pilosa	Native											<0.1	0.4	2.9	1.3	3.8	1.3	0.4	1.7	3.8	3.3	0.8	1.65
Fabaceae	Lotus corniculatus subsp. Japonicus	Native	0.3									<0.1	<0.1	0.8	<0.1	2.9	1.3	1.3	0.4	0.4	3.8	1.3	0.8	0.2
Fabaceae	Medicago sp.	Alien																						<0.1
Fabaceae	Pueraria lobata subsp. lobata	Native									<0.1			1.3	3.8	2.5	6.3	6.7	8.8	17.9	20.4	7.9	10
Fabaceae	Trifolium pratense	Alien													<0.1
Fabaceae	Trifolium repens	Aliena	64.3	76.3	56.3	51.5	43.3	32.3	17.5	20.5	32	35.8	7.175	1.3	4.2	2.5	2.5	0.8	2.5	2.5	2.9	0.8	1.3	1.6
Fabaceae	Vicia hirsuta	Native														0.4
Fabaceae	Vicia sativa subsp. nigra	Native													<0.1
Fabaceae	Vicia unijuga	Native	<0.1	<0.1	<0.1	<0.1	0.3	<0.1	<0.1	0.3	<0.1	0.3		3.8	17.1	15	2.1	2.5	<0.1	<0.1	1.3	2.5	1.3	<0.1
Geraniaceae	Geranium molle	Alien											0.1											<0.1
Geraniaceae	Geranium thunbergii	Native	1.8	<0.1	0.3	0.8	1.5	1.8	1	1.5	1.8	3.5	0.7	0.4	0.8	0.8	2.9	2.1	3.3	1.7	5.8	3.3	3.3	0.4
Haloragaceae	Gonocarpus micranthus	Native														<0.1	<0.1				<0.1	<0.1	<0.1
Hypericaceae	Hypericum erectum	Native								<0.1	<0.1			<0.1	<0.1	<0.1	<0.1	0.4	<0.1	<0.1	<0.1	<0.1	<0.1
Iridaceae	Sisyrinchium rosulatum	Alien	<0.1				<0.1				0.3		<0.1	<0.1	<0.1	<0.1	1.3	0.8	0.4	<0.1	0.8	2.1	0.8	<0.1
Juncaceae	Luzula capitata	Native	<0.1	<0.1	<0.1	0.3	0.5	0.5	0.3	0.3	0.5	1.3	0.15	<0.1		0.4	0.8	<0.1	<0.1	<0.1	<0.1	2.5	0.4	0.5
Lamiaceae	Agastache rugosa	Native									<0.1
Lamiaceae	Ajuga decumbens	Native											<0.1				0.8	<0.1				<0.1	<0.1	0.125
Lamiaceae	Ajuga nipponensis	Native						0.3
Lamiaceae	Clinopodium coreanum subsp. coreanum	Native	0.8	1.3		0.3	0.5	1.3	0.8	0.3	<0.1	<0.1			0.4	<0.1	0.4	1.7	0.4	<0.1	0.4	0.4	0.4
Lamiaceae	Isodon inflexus	Native	1.3	0.8	2.5	1.5	1.3	1.8	1	0.8	0.5	0.5		1.7	6.7	3.8	5	2.1	8.8	5	5.4	10.4	6.3
Lamiaceae	Leonurus japonicus	Native								<0.1
Lamiaceae	Prunella vulgaris subsp. asiatica	Native												0.4	<0.1	2.1	<0.1	0.4	<0.1		<0.1	<0.1	<0.1	<0.1
Lardizabalaceae	Akebia quinata	Native																			<0.1
Lardizabalaceae	Akebia trifoliata	Native																				<0.1
Liliaceae	Lilium leichtlinii f. pseudotigrinum	Native																		<0.1	<0.1	0.4
Menispermaceae	Cocculus trilobus	Native													0.8	0.4	<0.1	0.8	<0.1	<0.1	0.4	<0.1	0.4	<0.1
Moraceae	Fatoua villosa	Native	<0.1		<0.1	<0.1	<0.1	<0.1	<0.1	<0.1	<0.1	<0.1				<0.1	<0.1	<0.1	<0.1	0.4	<0.1	0.4	<0.1
Ophioglossaceae	Ophioglossum petiolatum	Native																<0.1	<0.1	<0.1	<0.1	<0.1	<0.1
Orchidaceae	Spiranthes sinensis subsp. australis	Native												<0.1	<0.1	<0.1	<0.1	<0.1						<0.1
Oxalidaceae	Oxalis corniculata	Native	2.3	1.5	4.5	2.5	4	2	2.3	4.5	2.3	0.8	7.275	0.4	3.3	2.1	1.3	1.3	0.4	<0.1	1.7	3.8	0.4	1.85
Phyllanthaceae	Phyllanthus lepidocarpus	Native															0.4	<0.1	<0.1	<0.1	<0.1	<0.1	<0.1	0.15
Plantaginaceae	Plantago asiatica	Native	2	1.8	4	7	9	9	0.8	0.3	0.5	5.5	0.3	<0.1	<0.1	0.4	0.8	<0.1	0.4	<0.1	<0.1	<0.1
Plantaginaceae	Veronica arvensis	Native								<0.1	<0.1	<0.1
Plantaginaceae	Veronica persica	Alien						<0.1
Plantaginaceae	Veronica polita var. lilacina	Native														<0.1
Poaceae	Agrostis clavata var. clavata	Native				<0.1	<0.1	<0.1	<0.1	0.3	0.8	1.3	0.425	0.8	4.2	1.3	4.6	2.1	1.7	1.3	4.6	5	4.2	0.425
Poaceae	Agrostis gigantea	Aliena	0.3	0.8	0.3	0.3	0.3	0.3	<0.1	<0.1	<0.1	1.5	3.375	<0.1			0.8	1.3	2.1	0.4	0.8	0.8	2.5
Poaceae	Anthoxanthum odoratum subsp. odoratum	Alien											0.225											0.35
Poaceae	Arthraxon hispidus	Native																				<0.1	0.4
Poaceae	Arundinella hirta	Native												0.4
Poaceae	Briza minor	Alien		<0.1										<0.1	<0.1	<0.1	<0.1	<0.1	<0.1	<0.1	<0.1	<0.1	<0.1
Poaceae	Bromus catharticus	Alien											0.175
Poaceae	Bromus remotiflorus	Native				0.3		<0.1	0.3	<0.1	<0.1	0.8					<0.1	<0.1	<0.1	<0.1	<0.1	<0.1	<0.1
Poaceae	Dactylis glomerata	Aliena	3.8	8	4.3	0.5	0.8	0.3	<0.1					0.4		<0.1	1.3	0.8	0.4	<0.1	0.8	1.7
Poaceae	Digitaria ciliaris	Native			<0.1				<0.1	<0.1	0.3	<0.1	0.2								<0.1	<0.1
Poaceae	Echinochloa crus-galli var. crus-galli	Native										<0.1
Poaceae	Eleusine indica	Native				<0.1
Poaceae	Elymus sp.	Unknown											<0.1											0.2
Poaceae	Elymus tsukushiensis var. transiens	Native	<0.1	<0.1	1	0.5	2	0.5	0.8	1.3	1.5	2.3	0.325	<0.1	0.4	1.3	0.8	1.3	<0.1	<0.1	2.5	1.7	2.1	0.275
Poaceae	Eragrostis ferruginea	Native			0.8	1.5	0.5	0.8	0.3	0.3	1.3	5.3	1.625			0.8	1.7	1.7	<0.1	3.8	4.2	5	10.8	0.2
Poaceae	Eriochloa villosa	Native																				0.4	<0.1
Poaceae	Imperata cylindrica var. koenigii	Native	<0.1		<0.1	0.3	0.5	<0.1	<0.1	0.3	1.3	0.5	2.75	27.9	32.9	17.1	33.3	29.2	29.6	39.6	39.2	42.1	45	5.15
Poaceae	Leptatherum japonicum var. japonicum	Native												<0.1	<0.1	1.3	2.9	0.8	0.4	2.5	3.3	2.1	4.2
Poaceae	Lolium arundinaceum	Aliena	0.8	6.3	0.5	0.3	1	<0.1			0.5	0.5	4.5		0.8	2.1	2.1	3.8	3.3	2.9	5.8	5.8	3.8	0.1
Poaceae	Lolium perenne	Alien	0.3	1.5	0.3	<0.1	0.3						3.725		<0.1									<0.1
Poaceae	Lolium sp.	Alien																			<0.1
Poaceae	Lophatherum gracile	Native				<0.1	<0.1
Poaceae	Miscanthus sinensis	Native	2.3	3.5	2.5	2.3	2.5	2	3	4	7.8	8.5	0.325	15	35.8	32.1	47.9	34.6	41.3	45.8	40.8	56.7	57.5	4.725
Poaceae	Paspalum thunbergii	Native	0.3	0.8	0.3	0.5	0.3	0.3	0.5	0.5	0.8	1	3.725	1.7	4.2	3.3	6.7	8.8	10.4	9.6	10	16.7	8.8	8.9
Poaceae	Pennisetum alopecuroides	Native																				0.4	<0.1
Poaceae	Phleum pratense	Alien			0.3
Poaceae	Poa annua	Native				0.3	<0.1				<0.1	<0.1
Poaceae	Poa pratensis subsp. pratensis	Alien											1.9											<0.1
Poaceae	Setaria pumila	Native	<0.1			0.5
Poaceae	Setaria viridis var. minor	Native					<0.1
Poaceae	Trisetum bifidum	Native			<0.1	<0.1	0.5	<0.1			<0.1	0.5						<0.1	0.4
Poaceae	Vulpia myuros	Alien	1	2.5	5.8	2.8	3	1.8	0.5	5.3	20	39.3												<0.1
Poaceae	Zoysia japonica	Native	1	0.5	<0.1	<0.1	0.5	<0.1	<0.1	<0.1	0.3	1	54.55	49.6	25.4	33.8	34.6	20	27.9	24.6	23.8	37.9	36.7	62.75
Polygalaceae	Polygala japonica	Native											<0.1	<0.1		<0.1	<0.1	<0.1	<0.1					<0.1
Polygonaceae	Persicaria longiseta	Native	<0.1	0.3	1.3	3.5	3.8	5	<0.1	0.5	4.5	6	<0.1		<0.1	<0.1	0.4	2.9	1.3	<0.1	<0.1	<0.1	0.4
Polygonaceae	Persicaria senticosa	Native												<0.1			<0.1
Polygonaceae	Polygonum aviculare subsp. aviculare	Native							<0.1		<0.1	0.3				<0.1
Polygonaceae	Rumex acetosa	Native	<0.1	<0.1	0.8	<0.1	0.3	0.3	<0.1	0.8	<0.1	0.8				<0.1	<0.1	<0.1		<0.1	<0.1	<0.1	<0.1
Polygonaceae	Rumex acetosella subsp. Pyrenaicus	Alien											2.1											2.2
Polygonaceae	Rumex japonicus	Native							1.5	2	3.3	4.3
Polygonaceae	Rumex obtusifolius	Alien	<0.1	0.3		1	1.3	1		0.3	0.8	2.5	0.35
Portulacaceae	Portulaca oleracea	Native							<0.1
Primulaceae	Lysimachia japonica f. subsessilis	Native	<0.1			<0.1	1	0.3	<0.1	<0.1	2.5	<0.1	0.425	0.4	<0.1	<0.1	0.8	2.1	2.1	<0.1	<0.1	0.8	2.9	1.475
Ranunculaceae	Clematis terniflora	Native	1.3	0.8	0.5	0.8	1	1.3	2.5	1.5	1.8	3	0.475	1.7	1.7	2.5	2.9	3.3	7.1	3.3	3.8	5.4	6.3	0.975
Rosaceae	Agrimonia pilosa var. japonica	Native	1.8	2.5	1.3	1	1	2	2.5	2.8	1.8	1.8	<0.1	<0.1		<0.1	0.4	<0.1	0.4		<0.1	0.4	<0.1
Rosaceae	Potentilla anemonifolia	Native											0.1
Rosaceae	Potentilla hebiichigo	Native						<0.1	0.3	0.3	0.5	2.8	<0.1	<0.1		0.4	<0.1	0.4	0.4	<0.1	0.4	0.4	<0.1
Rosaceae	Rosa luciae	Native											0.1	<0.1	8	1.3	1.3	2.1	2.1	4.2	0.8	0.4	0.8	5.8
Rosaceae	Rubus parvifolius	Native	0.3	1	0.5	0.8	0.8	1.5	1.8	2.3	1	1	<0.1	<0.1	0.4	<0.1	<0.1	<0.1	0.4	<0.1	<0.1	<0.1	<0.1
Rubiaceae	Galium spurium var. echinospermon	Native																				<0.1
Rubiaceae	Galium trachyspermum	Native												<0.1			<0.1	<0.1	<0.1	<0.1	<0.1	<0.1	<0.1
Rubiaceae	Galium verum subsp. asiaticum var. asiaticum	Native	<0.1	<0.1	<0.1									<0.1	1.3	<0.1	0.8	0.8	1.7	0.8	2.9	1.7	1.3
Rubiaceae	Paederia foetida	Native							<0.1
Rubiaceae	Sherardia arvensis	Alien											0.1											<0.1
Santalaceae	Thesium chinense	Native															<0.1	<0.1				<0.1
Smilacaceae	Smilax china	Native																<0.1				<0.1
Smilacaceae	Smilax sieboldii	Native		0.3					<0.1	<0.1	0.3	<0.1		<0.1	0.4	0.4	0.4		<0.1	<0.1	0.4	0.4	0.4
Violaceae	Viola grypoceras var. grypoceras	Native								<0.1		<0.1	<0.1	<0.1	1.7	3.3	2.1	3.3	3.8	5	5.8	5.8	4.2	1.925
Violaceae	Viola mandshurica	Native	0.3	<0.1	<0.1	0.3	<0.1	<0.1	<0.1			<0.1	0.825	<0.1	3.3	2.5	3.3	3.3	4.6	3.3	3.3	4.2	2.9	0.525
Violaceae	Viola verecunda var. verecunda	Native												<0.1
Vitaceae	Ampelopsis glandulosa var. heterophylla	Native																		<0.1
aIntroduced.
