# Supplementary material for: A single application of fertilizer can affect semi-natural grassland vegetation over half a century
Source: PLoS One. 2022 Nov 30;17(11):e0275808. doi: 10.1371/journal.pone.0275808 (PMC9710762; doi:10.1371/journal.pone.0275808)
Supplement: S2 Table — Plant species recorded in each quadrat in 2019, and their covers (%). (XLSX) [file pone.0275808.s004.xlsx]

## Sheet: S2Table
Family (APG)	Species	Native/Alien	Improved pasture																				Native pasture
			Quadrat No.																				Quadrat No.
			1	2	3	4	5	6	7	8	9	10	11	12	13	14	15	16	17	18	19	20	1	2	3	4	5	6	7	8	9	10	11	12	13	14	15	16	17	18	19	20
Apiaceae	Centella asiatica	Native		7		0.5		0.5				1							0.5	1					10		1	0.5	20	0.5								2		1
Asteraceae	Artemisia indica var. maximowiczii	Native		2			7	1	1			2	3	5	2	1	6		0.5	2	4	3			5		1	3		8	0.5	1	2	1	2	10	3	3	1	10	0.5	2
Asteraceae	Aster microcephalus var. ovatus	Native									0.5		1	0.5	0.5			0.5	0.5	3	0.5	5			0.5				0.5							1
Asteraceae	Cirsium japonicum var. okiense	Native				0.5	0.5		0.5		0.5	1	0.5	1	15	10	2	2	10	2	0.5	0.5		1	0.5	0.5	0.5	1	2	0.5	0.5			1	0.5	0.5	0.5	0.5	0.5	0.5	1	0.5
Asteraceae	Erigeron annuus	Alien					1
Asteraceae	Erigeron canadensis	Alien																						0.5
Asteraceae	Erigeron sumatrensis	Alien								2	0.5				0.5				1									0.5		0.5	0.5				0.5	1					0.5
Asteraceae	Gamochaeta coarctata	Alien													0.5
Asteraceae	Gnaphalium japonicum	Native		0.5	0.5	0.5		0.5	0.5	1		1		0.5		2	3						0.5	0.5		1	2	0.5	0.5	0.5	0.5	0.5	0.5	0.5	0.5	0.5			0.5	0.5	0.5	0.5
Asteraceae	Picris hieracioides subsp. japonica	Native																								1
Asteraceae	Pseudognaphalium affine	Native																						0.5
Asteraceae	Taraxacum maruyamanum	Native															0.5						2							1				1			0.5				0.5	0.5
Campanulaceae	Adenophora triphylla var. japonica	Native																					0.5	10	0.5	0.5	0.5	0.5	0.5					0.5	0.5	0.5		0.5	0.5
Caryophyllaceae	Cerastium glomeratum	Alien		0.5		0.5	0.5	0.5	0.5	1		0.5	0.5	0.5	0.5	0.5	0.5	0.5		0.5	0.5	0.5		0.5			0.5	0.5	0.5	0.5	0.5	0.5	0.5	0.5	0.5	0.5	0.5	0.5		0.5	0.5	0.5
Caryophyllaceae	Dianthus superbus var. longicalycinus	Native																							0.5	0.5			0.5			0.5	0.5			1	0.5		1
Caryophyllaceae	Sagina japonica	Native	0.5				0.5				0.5								0.5					0.5				0.5					0.5	0.5
Cyperaceae	Carex nervata	Native	5	0.5	1	0.5	0.5	2	1	0.5	0.5	0.5	0.5	0.5	0.5	0.5	0.5	0.5	1	0.5	0.5	0.5	0.5	0.5	1	0.5	1	1	25			0.5			0.5	0.5	0.5	0.5	2	1	1	0.5
Cyperaceae	Cyperus brevifolius var. leiolepis	Native	0.5				0.5											0.5
Cyperaceae	Fimbristylis aestivalis	Native																					0.5
Elaeagnaceae	Elaeagnus umbellata var. umbellata	Native											0.5
Euphorbiaceae	Acalypha australis	Native		0.5			0.5	0.5				0.5		0.5	0.5		0.5	0.5	0.5	2	0.5	0.5					0.5		0.5	0.5			0.5	0.5			0.5	0.5		0.5	0.5
Fabaceae	Lespedeza pilosa	Native											1											15					0.5										2		0.5	15
Fabaceae	Lotus corniculatus subsp. Japonicus	Native				0.5																		0.5				1	0.5				0.5			0.5	0.5					0.5
Fabaceae	Medicago sp.	Alien																													0.5	0.5								0.5
Fabaceae	Trifolium repens	Aliena	30			1	10	10	0.5		30			0.5		0.5	5	50		1	2	3			0.5			10						20				0.5	0.5			0.5
Fabaceae	Vicia unijuga	Native																									0.5		0.5
Geraniaceae	Geranium molle	Alien													0.5				0.5		0.5	0.5									0.5									0.5
Geraniaceae	Geranium thunbergii	Native	1	0.5		0.5	0.5	0.5	0.5		3	0.5	0.5	0.5	0.5	0.5	0.5		3	0.5	0.5	0.5	0.5		0.5		1	0.5	0.5	1			0.5		0.5	0.5	1		0.5	0.5	0.5
Iridaceae	Sisyrinchium rosulatum	Alien													0.5									0.5
Juncaceae	Luzula capitata	Native				0.5					0.5		0.5		0.5	0.5		0.5					1	0.5		1	0.5	0.5		0.5	0.5	0.5	0.5	0.5	0.5	0.5	0.5	0.5	0.5	0.5	0.5	0.5
Lamiaceae	Ajuga decumbens	Native				1																	0.5			0.5		0.5												1
Lamiaceae	Prunella vulgaris subsp. asiatica	Native																																					0.5
Menispermaceae	Cocculus trilobus	Native																																					0.5
Orchidaceae	Spiranthes sinensis subsp. australis	Native																																		0.5			0.5
Oxalidaceae	Oxalis corniculata	Native	15	15	1	1	2	0.5	1	1	5	3	1	5	30	5	1	1		25	3	30	1	1	0.5	1		1	0.5	1	15	1		0.5	3	1	4	0.5	2	2	1	1
Phyllanthaceae	Phyllanthus lepidocarpus	Native																									0.5	0.5	0.5								0.5				0.5	0.5
Plantaginaceae	Plantago asiatica	Native	3				2				1
Poaceae	Agrostis clavata var. clavata	Native			0.5			0.5	0.5	0.5		0.5	0.5	0.5	3	0.5	0.5	0.5			0.5		0.5	0.5	0.5	0.5	0.5				0.5	0.5	0.5	1	0.5		0.5	0.5	0.5	0.5	0.5	0.5
Poaceae	Agrostis gigantea	Aliena					40				2	0.5										25
Poaceae	Anthoxanthum odoratum subsp. odoratum	Alien					0.5					0.5	1			2		0.5								0.5	0.5	0.5		0.5	3		0.5	0.5		1
Poaceae	Bromus catharticus	Alien															0.5					3
Poaceae	Digitaria ciliaris	Native	1								0.5			0.5	0.5			0.5			0.5	0.5
Poaceae	Elymus sp.	Unknown		0.5																0.5			0.5		2								0.5						0.5	0.5
Poaceae	Elymus tsukushiensis var. transiens	Native					0.5			0.5		2			0.5	0.5		0.5	1	1			0.5		2								0.5						0.5	0.5
Poaceae	Eragrostis ferruginea	Native	1	1					0.5			0.5	1	0.5	0.5			1		25	0.5	1								1		1	0.5	0.5						1
Poaceae	Imperata cylindrica var. koenigii	Native		15	1	0.5		3	0.5	10			2	10		1	3	5			4		0.5	1	15	10	15	0.5	10	0.5	0.5	0.5	0.5	0.5	3	15	10	2	0.5	15	1	2
Poaceae	Lolium arundinaceum	Aliena	1				1				5	3			30				10	10	5	25		1										1
Poaceae	Lolium perenne	Alien	0.5				3				40				1				30												0.5
Poaceae	Miscanthus sinensis	Native		1						1			0.5			1		3					3	30	25	0.5	5	0.5	1	0.5	0.5		2	0.5	2	8	3	1	10	0.5	0.5	1
Poaceae	Paspalum thunbergii	Native	2	1	15	0.5			5	15	1	5	2	20	1	1		3		2	0.5	0.5	2	15	5	30	25	3	10	15	2	10	5	1	1	10	5	1	30	1	5	2
Poaceae	Poa pratensis subsp. pratensis	Alien	5								10		0.5	0.5	20		0.5	0.5			0.5	0.5																		0.5		0.5
Poaceae	Vulpia myuros	Alien											0.5
Poaceae	Zoysia japonica	Native	40	50	80	95	40	80	90	70	0.5	80	90	60		80	80	25	40	10	80	0.5	80	35	5	70	30	85	20	75	80	85	85	80	90	60	40	70	45	60	90	70
Polygalaceae	Polygala japonica	Native																		0.5						0.5
Polygonaceae	Persicaria longiseta	Native													0.5
Polygonaceae	Rumex acetosella subsp. Pyrenaicus	Alien	0.5	3	0.5	0.5	2	1	1	1	0.5	2	0.5	0.5	2	1	1	5	0.5	15	0.5	4	15	5	0.5	5	0.5	1			0.5	2	5	0.5	2	0.5	1	0.5	3	0.5	1	0.5
Polygonaceae	Rumex obtusifolius	Alien	1				1				2				1				1		1
Primulaceae	Lysimachia japonica f. subsessilis	Native		0.5	3	0.5		1	1	1		0.5				0.5		0.5					0.5	0.5	0.5	0.5	1	0.5	15	2	1	0.5	0.5	0.5	1	0.5	1	0.5	2	0.5	0.5	0.5
Ranunculaceae	Clematis terniflora	Native		0.5		0.5				2			3	1			0.5					2		3	0.5			3	1				2		1		3		2	1	1	2
Rosaceae	Agrimonia pilosa var. japonica	Native										0.5
Rosaceae	Potentilla anemonifolia	Native					1				1
Rosaceae	Potentilla hebiichigo	Native									0.5				0.5				0.5
Rosaceae	Rosa luciae	Native						1												1					40		10		10		1	1				1	25	25				3
Rosaceae	Rubus parvifolius	Native										1
Rubiaceae	Sherardia arvensis	Alien	0.5												0.5					0.5		0.5		0.5			0.5
Violaceae	Viola grypoceras var. grypoceras	Native										0.5													5	0.5	25		1	0.5		0.5	0.5		0.5	0.5	2	0.5	1	0.5	0.5
Violaceae	Viola mandshurica	Native		7	2	1		1	0.5		0.5	0.5	0.5	0.5		0.5	0.5	0.5		1	0.5			0.5	0.5	0.5	0.5	0.5	0.5	1	1		0.5	0.5	0.5	0.5	1	0.5	0.5	0.5	0.5	0.5
aIntroduced.
