# Supplementary material for: A single application of fertilizer can affect semi-natural grassland vegetation over half a century
Source: PLoS One. 2022 Nov 30;17(11):e0275808. doi: 10.1371/journal.pone.0275808 (PMC9710762; doi:10.1371/journal.pone.0275808)
Supplement: S3 Table — (XLSX) [file pone.0275808.s005.xlsx]

## Sheet: S3Table
			Total content					Exchangeable cations							Available phosphate
Pasture	Quadrat No.	pH(H2O)	C	N	C/N	PAC	CEC	Ca	Mg	K	Na	NO3-N	NH4-N	HN	Bray II P	Troug P
			(%)			(g P2O5 kg-1)	(cmolc kg-1)					(mg kg-1)			(mg P2O5 kg-1)
Improved	1	5.16	5.79564	0.611129	9.48351	13.5617	39.1335	8.14143	5.82172	2.72207	0.36822	46.1057	75.036	292.917	309.231	71.5286
	2	5.17	8.16269	0.764646	10.6751	15.3355	37.1673	6.37651	4.71058	3.1282	0.325674	34.8457	196.103	447.819	216.528	70.7138
	3	4.89	8.70893	0.787345	11.0611	17.643	34.9324	4.89001	3.38772	1.11443	0.430215	7.26286	166.532	328.328	273.535	48.7404
	4	5.46	6.58963	0.571283	11.5348	15.163	37.662	11.789	5.58254	1.50447	0.443317	7.15438	102.148	253.82	282.036	65.9912
	5	5.11	8.73134	0.844034	10.3448	13.4235	40.2063	9.27349	6.48752	2.23015	0.440587	35.7888	196.166	556.892	287.182	87.3912
	6	5.09	7.90178	0.75723	10.4351	14.8886	40.3465	7.28954	5.74455	2.31238	0.368466	31.0784	123.268	413.17	221.535	66.6575
	7	5.19	7.96204	0.729669	10.9119	16.0827	36.3763	9.61263	4.49958	1.11401	0.443103	5.12161	196.828	374.371	299.788	57.6449
	8	4.97	8.47707	0.761002	11.1393	16.4312	40.2795	6.04187	4.49314	1.94819	0.465038	6.62394	209.672	382.966	188.378	48.8757
	9	5.31	8.73218	0.892145	9.78785	14.05	41.8828	11.089	7.69137	1.83245	0.499408	43.9983	183.985	572.683	439.563	118.597
	10	5.08	7.3846	0.696936	10.5958	14.8857	35.2086	5.33644	4.29727	1.655	0.432818	28.0902	190.737	338.679	179.003	46.3915
	11	5.05	10.2549	0.936449	10.9508	16.5737	44.3332	6.63941	6.48495	2.19001	0.532551	10.4529	167.419	519.304	197.499	65.7346
	12	5.2	8.06263	0.726607	11.0963	15.6054	42.2441	7.64535	5.64993	2.26345	0.481935	25.3507	116.901	334.754	401.866	84.7886
	13	4.95	8.49506	0.884433	9.60509	14.1744	42.7476	7.07977	5.73217	2.93777	0.466543	76.5441	140.484	525.853	346.393	104.786
	14	4.95	7.86755	0.733948	10.7195	14.9027	37.1768	4.5208	4.07121	1.99387	0.369053	28.9318	145.149	325.11	179.875	55.8184
	15	5.12	7.61583	0.751187	10.1384	15.2384	41.6265	7.76102	5.66033	1.62746	0.406057	32.4298	161.57	410.9	243.756	61.1681
	16	5.09	7.46991	0.718554	10.3957	16.197	42.4044	6.61757	5.00186	2.80764	0.425818	36.4325	109.663	335.755	421.686	74.648
	17	4.8	7.40155	0.7739	9.56397	14.624	39.186	6.68183	5.37723	2.84109	0.368097	119.255	97.394	365.387	297.326	89.4521
	18	4.97	6.60754	0.667453	9.89964	13.7323	36.9707	6.26069	5.61123	2.58219	0.403487	74.9208	85.715	362.043	257.813	69.8324
	19	4.8	7.92104	0.762897	10.3828	15.7092	41.8627	6.35697	5.60736	2.556	0.448519	83.9402	97.6294	379.515	272.353	78.3313
	20	4.98	8.40038	0.862491	9.73967	15.8069	49.9268	9.4019	8.10966	3.69463	0.526699	90.3066	78.286	428.859	658.766	166.748
Native	1	4.97	9.09063	0.761037	11.9451	15.7224	39.3007	4.86409	4.04442	1.06443	0.434524	10.2254	102.681	338.464	249.222	63.5087
	2	4.94	8.28527	0.673934	12.2939	14.6213	34.9769	3.63012	3.64506	1.80028	0.48633	13.3729	123.128	310.306	102.634	34.4902
	3	5.07	7.44021	0.611008	12.177	13.4379	34.3732	5.05337	4.10651	1.14347	0.468324	10.2082	115.276	303.28	98.0102	32.2976
	4	5.03	6.52405	0.552566	11.8068	13.0549	31.2558	4.62272	3.92402	0.80376	0.436093	3.29009	114.415	263.101	140.976	40.177
	5	5.05	6.98175	0.56833	12.2847	15.1978	34.0257	5.15055	4.12048	1.05228	0.497763	6.22306	87.525	237.175	128.327	33.7611
	6	5.27	6.2574	0.506567	12.3526	13.4873	35.2697	5.94329	4.61201	0.981854	0.419416	4.2636	106.548	255.922	271.316	88.2271
	7	5.17	6.4814	0.569258	11.3857	12.9905	33.0993	5.1255	4.61755	1.24292	0.37544	13.4974	102.509	259.07	114.252	37.4929
	8	5.11	6.92185	0.610446	11.339	12.5891	30.29	4.26597	4.06629	1.78512	0.360108	10.667	99.0655	309.976	103.139	35.4861
	9	5.04	7.84796	0.69767	11.2488	14.2734	34.7555	5.36506	4.16388	1.01898	0.534763	19.2233	102.858	325.046	125.921	33.71
	10	5.01	9.67771	0.789768	12.2539	13.4581	36.6815	4.90655	4.20388	1.17534	0.542578	16.2436	126.961	435.76	146.391	45.7852
	11	4.94	7.54031	0.655473	11.5036	12.5914	33.0379	3.93703	3.79821	1.49087	0.430388	4.56716	130.925	362.201	100.21	39.6455
	12	5.07	7.13639	0.621242	11.4873	12.7318	33.9725	5.70534	4.82354	1.18619	0.389877	8.55134	93.9377	314.219	106.728	32.0675
	13	5.02	9.23871	0.796163	11.6041	14.1743	38.263	6.52025	5.12088	1.17961	0.553804	19.0349	136.013	437.138	156.739	48.3921
	14	5.18	7.33665	0.658781	11.1367	12.5391	35.8246	5.53687	4.83549	2.20299	0.379849	18.2464	104.026	339.363	119.803	39.7815
	15	5.12	7.32203	0.637684	11.4822	11.7351	34.0699	5.14929	4.09938	1.65666	0.362464	9.14615	108.438	314.173	122.225	39.2584
	16	5.21	7.2861	0.627533	11.6107	11.9792	33.0275	5.61045	5.42427	2.2187	0.391888	16.6989	90.1827	331.756	100.307	36.8266
	17	5.03	7.8714	0.677714	11.6146	14.0772	34.8889	5.65834	4.91032	1.69176	0.505058	11.2063	117.079	305.985	90.2104	32.9785
	18	5.13	6.98244	0.642508	10.8675	13.636	34.175	5.56525	5.23384	1.75489	0.372041	23.1515	97.6187	328.475	110.104	38.8691
	19	5.17	7.56039	0.65038	11.6246	13.0288	33.1343	5.79224	4.74295	1.60791	0.401803	15.4903	115.753	299.726	83.3003	30.7684
	20	5.15	8.03953	0.660866	12.1651	12.5596	33.8601	6.27577	4.97258	1.65198	0.414388	10.3532	112.485	335.312	79.9156	34.1571
Abbreviations: PAC—phosphate absorption coefficient, CEC—Cation exchange capacity. HN—Hot-water-extractable N. All data were calculated on the basis of oven-dried (105°C) soil.
